# Supplementary material for: A Brief Online Mentalization-Based Video-Feedback Intervention (VFI-RF) for Mother–Infant Interaction in Postnatal Risk Conditions: Protocol for a Multicenter Single-Arm Feasibility Study
Source: J Clin Med. 2026 Jul 6;15(13):5271. doi: 10.3390/jcm15135271 (PMC13363683; doi:10.3390/jcm15135271)
Supplement: Supplementary file 1 [file jcm-15-05271-s001.zip]

Archive with 1 entries (1 files):
- jcm-4357152-supplementary.pdf
